# Supplementary material for: Gene Sets Net Correlations Analysis (GSNCA): a multivariate differential coexpression test for gene sets
Source: Bioinformatics. 2013 Nov 30;30(3):360–8. doi: 10.1093/bioinformatics/btt687 (PMC4023302; doi:10.1093/bioinformatics/btt687)
Supplement: Supplementary Data [file supp_btt687_Supplementary_Table_1.txt]

Supplementary Table 1. Pathways of the p53 dataset detected by GSNCA, GSCA and both with their corresponding GSNCA, GSCA and hypergeometric p-values.

#########################################
#	12 pathways detected by both	#
#########################################

                                                           Pathway Genes pvalGSCA   pvalGSNCA p53.related.genes   pval.hyper
1                       VECCHI_GASTRIC_CANCER_ADVANCED_VS_EARLY_UP   107    0.041 0.006993007                 6 7.856201e-01
2                                     PETRETTO_CARDIAC_HYPERTROPHY    29    0.034 0.021978022                 2 6.237383e-01
3                                       SHEPARD_BMYB_MORPHOLINO_UP   107    0.048 0.026973027                15 8.755188e-03
4                                     KANG_IMMORTALIZED_BY_TERT_UP    78    0.021 0.030969031                 8 1.916235e-01
5                                                 CONRAD_STEM_CELL    24    0.037 0.008991009                 4 8.766497e-02
6                              BOYAULT_LIVER_CANCER_SUBCLASS_G6_DN    15    0.042 0.037962038                 0 1.000000e+00
7                                     ZHAN_MULTIPLE_MYELOMA_CD1_DN    24    0.015 0.006993007                 4 8.766497e-02
8                             SASSON_RESPONSE_TO_GONADOTROPHINS_DN    68    0.026 0.033966034                13 8.960867e-04
9              SATO_SILENCED_BY_METHYLATION_IN_PANCREATIC_CANCER_1   305    0.040 0.040959041                27 1.432659e-01
10                          NATSUME_RESPONSE_TO_INTERFERON_BETA_UP    62    0.022 0.031968032                10 1.174806e-02
11 KEGG_EPITHELIAL_CELL_SIGNALING_IN_HELICOBACTER_PYLORI_INFECTION    58    0.016 0.037962038                15 8.956494e-06
12                                          BIOCARTA_PGC1A_PATHWAY    20    0.047 0.015984016                 1 7.732055e-01

#########################################################
#	130 pathways detected exclusively by GSNCA	#
#########################################################

                                                                               Pathway Genes pvalGSCA   pvalGSNCA p53.related.genes   pval.hyper
1                                                              LU_TUMOR_VASCULATURE_UP    22    0.255 0.036963037                 4 6.742663e-02
2                                    WATANABE_RECTAL_CANCER_RADIOTHERAPY_RESPONSIVE_UP   100    0.221 0.024975025                 9 2.844777e-01
3                                                               LIU_PROSTATE_CANCER_UP    56    0.322 0.007992008                 3 7.735719e-01
4                                                 SENGUPTA_NASOPHARYNGEAL_CARCINOMA_DN   120    0.432 0.042957043                 7 7.630795e-01
5                                           GAZDA_DIAMOND_BLACKFAN_ANEMIA_ERYTHROID_UP    18    0.341 0.014985015                 2 3.718339e-01
6                                          GAZDA_DIAMOND_BLACKFAN_ANEMIA_PROGENITOR_DN    47    0.257 0.027972028                11 3.664434e-04
7                                             CHEMNITZ_RESPONSE_TO_PROSTAGLANDIN_E2_DN   188    0.326 0.031968032                 7 9.838741e-01
8                                             ZHONG_RESPONSE_TO_AZACITIDINE_AND_TSA_UP   138    0.110 0.011988012                12 2.809234e-01
9                               TURASHVILI_BREAST_DUCTAL_CARCINOMA_VS_DUCTAL_NORMAL_DN   125    0.304 0.010989011                12 1.810096e-01
10                             TURASHVILI_BREAST_LOBULAR_CARCINOMA_VS_DUCTAL_NORMAL_UP    48    0.371 0.024975025                 1 9.717613e-01
11                            TURASHVILI_BREAST_LOBULAR_CARCINOMA_VS_LOBULAR_NORMAL_UP    59    0.213 0.047952048                 4 6.162288e-01
12                                      FULCHER_INFLAMMATORY_RESPONSE_LECTIN_VS_LPS_UP   346    0.247 0.022977023                25 5.067645e-01
13                                                                 HOOI_ST7_TARGETS_UP    50    0.179 0.047952048                 5 2.845502e-01
14                                           CHARAFE_BREAST_CANCER_LUMINAL_VS_BASAL_DN   309    0.395 0.038961039                29 7.779925e-02
15                                     CHARAFE_BREAST_CANCER_LUMINAL_VS_MESENCHYMAL_DN   310    0.221 0.008991009                32 2.175664e-02
16                                                       DOANE_RESPONSE_TO_ANDROGEN_UP   125    0.743 0.018981019                 6 8.905685e-01
17                                                            HORIUCHI_WTAP_TARGETS_UP   190    0.097 0.006993007                 9 9.330838e-01
18                                    SMIRNOV_CIRCULATING_ENDOTHELIOCYTES_IN_CANCER_UP   141    0.543 0.029970030                 9 6.855110e-01
19                                                       HOEBEKE_LYMPHOID_STEM_CELL_UP    76    0.400 0.021978022                 7 2.987632e-01
20                                                   SENESE_HDAC1_AND_HDAC2_TARGETS_UP   157    0.295 0.046953047                11 5.718606e-01
21                                                   SENESE_HDAC1_AND_HDAC2_TARGETS_DN   134    0.196 0.023976024                12 2.483611e-01
22                                                             SENESE_HDAC3_TARGETS_DN   282    0.454 0.018981019                28 4.660235e-02
23                                                   WAMUNYOKOLI_OVARIAN_CANCER_LMP_DN   115    0.135 0.016983017                14 3.409924e-02
24                                                             DELYS_THYROID_CANCER_DN   184    0.498 0.029970030                 8 9.572348e-01
25                                         BERENJENO_TRANSFORMED_BY_RHOA_REVERSIBLY_DN    22    0.096 0.037962038                 4 6.742663e-02
26                                                    BERENJENO_TRANSFORMED_BY_RHOA_DN   290    0.305 0.002997003                20 5.995722e-01
27                                     WANG_BARRETTS_ESOPHAGUS_AND_ESOPHAGUS_CANCER_DN    30    0.094 0.010989011                 2 6.423461e-01
28                                                     TANG_SENESCENCE_TP53_TARGETS_UP    19    0.421 0.027972028                 1 7.557196e-01
29                                                          WANG_BARRETTS_ESOPHAGUS_UP    43    0.262 0.044955045                 1 9.590132e-01
30                                                    MCBRYAN_PUBERTAL_BREAST_3_4WK_UP   142    0.345 0.040959041                 9 6.935936e-01
31                                                    MCBRYAN_PUBERTAL_BREAST_4_5WK_UP   171    0.211 0.025974026                13 4.493960e-01
32                                  OUELLET_CULTURED_OVARIAN_CANCER_INVASIVE_VS_LMP_DN    32    0.152 0.036963037                 4 1.918241e-01
33                                                    KAN_RESPONSE_TO_ARSENIC_TRIOXIDE   103    0.102 0.020979021                12 6.261802e-02
34                                                       HWANG_PROSTATE_CANCER_MARKERS    25    0.063 0.012987013                 7 1.412874e-03
35                                                                  HU_ANGIOGENESIS_DN    30    0.263 0.005994006                 4 1.628364e-01
36                                                      RODRIGUES_NTN1_AND_DCC_TARGETS    26    0.115 0.026973027                 4 1.104731e-01
37                                                            DUTTA_APOPTOSIS_VIA_NFKB    29    0.252 0.045954046                 9 1.246006e-04
38                                              RASHI_RESPONSE_TO_IONIZING_RADIATION_2   104    0.110 0.047952048                16 2.725770e-03
39                                             LINDGREN_BLADDER_CANCER_HIGH_RECURRENCE    34    0.070 0.029970030                 5 9.147810e-02
40                                                SCHEIDEREIT_IKK_INTERACTING_PROTEINS    22    0.054 0.030969031                 6 3.592136e-03
41                                                              KORKOLA_YOLK_SAC_TUMOR    37    0.313 0.047952048                 1 9.359277e-01
42                                      LIEN_BREAST_CARCINOMA_METAPLASTIC_VS_DUCTAL_UP    57    0.437 0.019980020                 5 3.854548e-01
43                                                          MOHANKUMAR_TLX1_TARGETS_DN   106    0.214 0.011988012                 8 4.892184e-01
44                                                            WANG_HCP_PROSTATE_CANCER    66    0.181 0.029970030                 8 9.653637e-02
45                                                     FURUKAWA_DUSP6_TARGETS_PCI35_UP    35    0.425 0.034965035                 2 7.246098e-01
46                                            SCHLESINGER_METHYLATED_DE_NOVO_IN_CANCER    69    0.384 0.013986014                16 2.032995e-05
47                                                            WILLIAMS_ESR1_TARGETS_UP    18    0.199 0.030969031                 3 1.330836e-01
48                                                            NUYTTEN_NIPP1_TARGETS_UP   359    0.220 0.008991009                26 5.007024e-01
49                                                                   WU_CELL_MIGRATION   155    0.096 0.021978022                14 2.166221e-01
50                                                 PASQUALUCCI_LYMPHOMA_BY_GC_STAGE_UP   163    0.380 0.043956044                10 7.366595e-01
51                                                               JEON_SMAD6_TARGETS_UP    21    0.088 0.001998002                 3 1.860385e-01
52                                               NIKOLSKY_BREAST_CANCER_16P13_AMPLICON    43    0.158 0.032967033                 4 3.691849e-01
53                                                             ONDER_CDH1_TARGETS_2_DN   343    0.303 0.036963037                16 9.783133e-01
54                                                             ONDER_CDH1_TARGETS_3_DN    42    0.408 0.040959041                 2 8.124537e-01
55                                                     ONDER_CDH1_SIGNALING_VIA_CTNNB1    70    0.111 0.039960040                 7 2.314733e-01
56                                                           CERVERA_SDHB_TARGETS_1_UP    60    0.440 0.006993007                 3 8.123867e-01
57                                                                  UEDA_CENTRAL_CLOCK    67    0.077 0.012987013                 7 1.999576e-01
58                                                               WILLERT_WNT_SIGNALING    19    0.271 0.017982018                 3 1.501149e-01
59                                                             DORSAM_HOXA9_TARGETS_DN    27    0.475 0.017982018                 5 3.976283e-02
60                                                            LEE_LIVER_CANCER_E2F1_UP    49    0.121 0.039960040                 2 8.744008e-01
61                                                            HOFMANN_CELL_LYMPHOMA_DN    33    0.722 0.034965035                 5 8.262787e-02
62                                               FAELT_B_CLL_WITH_VH_REARRANGEMENTS_DN    46    0.088 0.004995005                 7 4.304255e-02
63                                              YAO_HOXA10_TARGETS_VIA_PROGESTERONE_DN    16    0.373 0.046953047                 1 6.947659e-01
64                                                                 DORSEY_GAB2_TARGETS    21    0.615 0.022977023                 2 4.484825e-01
65                                             KONDO_PROSTATE_CANCER_HCP_WITH_H3K27ME3    54    0.108 0.034965035                 2 9.064558e-01
66                                                               MCCABE_BOUND_BY_HOXC6   206    0.413 0.014985015                 8 9.830356e-01
67                                             YAMASHITA_METHYLATED_IN_PROSTATE_CANCER    41    0.238 0.029970030                 2 8.016504e-01
68                                                     ENGELMANN_CANCER_PROGENITORS_UP    36    0.229 0.028971029                 3 4.799158e-01
69                           MASRI_RESISTANCE_TO_TAMOXIFEN_AND_AROMATASE_INHIBITORS_UP    18    0.369 0.042957043                 0 1.000000e+00
70                                               SMID_BREAST_CANCER_RELAPSE_IN_BONE_DN   248    0.115 0.007992008                28 1.029652e-02
71                                                         SMID_BREAST_CANCER_ERBB2_UP   110    0.291 0.045954046                11 1.609875e-01
72                                              IZADPANAH_STEM_CELL_ADIPOSE_VS_BONE_DN    73    0.299 0.024975025                 7 2.645172e-01
73                                                          HONMA_DOCETAXEL_RESISTANCE    20    0.372 0.030969031                 2 4.234878e-01
74                                                    GRADE_COLON_AND_RECTAL_CANCER_DN    54    0.124 0.009990010                 2 9.064558e-01
75                                            SHARMA_PILOCYTIC_ASTROCYTOMA_LOCATION_UP    17    0.324 0.007992008                 0 1.000000e+00
76                                                   BRUECKNER_TARGETS_OF_MIRLET7A3_DN    54    0.138 0.044955045                 2 9.064558e-01
77                                             BREDEMEYER_RAG_SIGNALING_NOT_VIA_ATM_UP    28    0.770 0.017982018                 2 6.043901e-01
78                                                                  GU_PDEF_TARGETS_UP    65    0.480 0.049950050                11 5.842550e-03
79                                                           LEE_EARLY_T_LYMPHOCYTE_DN    32    0.700 0.006993007                 3 4.029620e-01
80                                                                  VALK_AML_CLUSTER_8    20    0.362 0.028971029                 0 1.000000e+00
81                                                 BOYAULT_LIVER_CANCER_SUBCLASS_G1_DN    35    0.073 0.045954046                 4 2.379480e-01
82                                                    BOYAULT_LIVER_CANCER_SUBCLASS_G2    18    0.393 0.005994006                 0 1.000000e+00
83                                              CHIANG_LIVER_CANCER_SUBCLASS_CTNNB1_DN   104    0.597 0.015984016                 4 9.454546e-01
84                                                          CAIRO_LIVER_DEVELOPMENT_DN   176    0.142 0.027972028                 6 9.888283e-01
85                                                      DAZARD_UV_RESPONSE_CLUSTER_G24    17    0.727 0.023976024                 2 3.453061e-01
86                                                      BROWNE_HCMV_INFECTION_30MIN_UP    51    0.564 0.048951049                 3 7.160901e-01
87                                                        BROWNE_HCMV_INFECTION_1HR_DN   209    0.100 0.036963037                20 1.096766e-01
88                                                        BROWNE_HCMV_INFECTION_4HR_UP    51    0.254 0.041958042                 5 2.987451e-01
89                                                   KAAB_HEART_ATRIUM_VS_VENTRICLE_UP   242    0.164 0.028971029                17 5.655880e-01
90                                                             WANG_SMARCE1_TARGETS_UP   136    0.392 0.041958042                 8 7.647924e-01
91                                                       BROWNE_HCMV_INFECTION_24HR_DN   142    0.284 0.009990010                21 1.080946e-03
92                                                      MCCLUNG_DELTA_FOSB_TARGETS_8WK    35    0.290 0.009990010                 1 9.256444e-01
93                                                   GAJATE_RESPONSE_TO_TRABECTEDIN_DN    16    0.900 0.026973027                 1 6.947659e-01
94                                                   GAJATE_RESPONSE_TO_TRABECTEDIN_UP    52    0.427 0.007992008                 6 1.642742e-01
95                                                 MARTINEZ_RESPONSE_TO_TRABECTEDIN_DN   172    0.149 0.022977023                32 4.107335e-07
96                                                         XU_GH1_EXOGENOUS_TARGETS_DN    68    0.186 0.047952048                 4 7.255581e-01
97                                                                 WU_HBX_TARGETS_1_DN    21    0.116 0.012987013                10 5.502438e-07
98                                                                 WU_HBX_TARGETS_1_UP    15    0.205 0.034965035                 3 8.671122e-02
99                                                                 WU_HBX_TARGETS_2_DN    15    0.299 0.000999001                 7 3.550282e-05
100                                                            RAMASWAMY_METASTASIS_DN    60    0.158 0.005994006                 5 4.288528e-01
101                                             WEIGEL_OXIDATIVE_STRESS_BY_HNE_AND_TBH    58    0.275 0.011988012                16 1.779637e-06
102                                                               PAL_PRMT5_TARGETS_DN    25    0.137 0.009990010                 3 2.630803e-01
103                                  SATO_SILENCED_EPIGENETICALLY_IN_PANCREATIC_CANCER    38    0.131 0.033966034                 5 1.314102e-01
104                                                        MURAKAMI_UV_RESPONSE_6HR_DN    20    0.211 0.006993007                 5 1.151913e-02
105                                                             GENTILE_UV_LOW_DOSE_DN    18    0.064 0.037962038                 7 1.452434e-04
106                                                             GENTILE_UV_LOW_DOSE_UP    18    0.061 0.035964036                 7 1.452434e-04
107                                                  KAAB_HEART_ATRIUM_VS_VENTRICLE_DN   256    0.068 0.011988012                17 6.599094e-01
108                                                                MOOTHA_MITOCHONDRIA   329    0.394 0.043956044                18 9.090008e-01
109                                                       KEGG_CITRATE_CYCLE_TCA_CYCLE    28    0.374 0.035964036                 1 8.748471e-01
110                                                        KEGG_MAPK_SIGNALING_PATHWAY   220    0.193 0.038961039                38 2.516239e-07
111                                                                    KEGG_PEROXISOME    55    0.072 0.000999001                 0 1.000000e+00
112                                                          KEGG_RENAL_CELL_CARCINOMA    63    0.062 0.047952048                14 1.092425e-04
113                                                          BIOCARTA_CERAMIDE_PATHWAY    22    0.171 0.017982018                 6 3.592136e-03
114                                                              BIOCARTA_CTCF_PATHWAY    23    0.294 0.049950050                 8 1.209904e-04
115                                                           BIOCARTA_GLEEVEC_PATHWAY    23    0.266 0.041958042                 8 1.209904e-04
116                                                      BIOCARTA_MITOCHONDRIA_PATHWAY    20    0.620 0.006993007                 7 3.118838e-04
117                                                               BIOCARTA_TEL_PATHWAY    18    0.222 0.040959041                11 4.526608e-09
118                                                REACTOME_CELL_CELL_ADHESION_SYSTEMS    37    0.195 0.037962038                 1 9.359277e-01
119                        REACTOME_CYCLIN_A1_ASSOCIATED_EVENTS_DURING_G2_M_TRANSITION    15    0.179 0.033966034                 9 1.546009e-07
120                                           REACTOME_INTRINSIC_PATHWAY_FOR_APOPTOSIS    26    0.144 0.032967033                12 6.031387e-08
121                                               REACTOME_LYSOSOME_VESICLE_BIOGENESIS    19    0.067 0.045954046                 1 7.557196e-01
122                                                      REACTOME_MEMBRANE_TRAFFICKING    58    0.229 0.029970030                 2 9.264119e-01
123                                                       REACTOME_MICRORNA_BIOGENESIS    15    0.090 0.016983017                 0 1.000000e+00
124                                                      REACTOME_PHASE_II_CONJUGATION    35    0.179 0.030969031                 0 1.000000e+00
125                                              REACTOME_TOLL_LIKE_RECEPTOR_3_CASCADE    56    0.197 0.006993007                17 1.846918e-07
126 REACTOME_TRAF6_MEDIATED_INDUCTION_OF_THE_ANTIVIRAL_CYTOKINE_IFN_ALPHA_BETA_CASCADE    52    0.114 0.010989011                17 5.419938e-08
127                                                 REACTOME_UNFOLDED_PROTEIN_RESPONSE    17    0.681 0.037962038                 3 1.167839e-01
128                                     REACTOME_MAP_KINASES_ACTIVATION_IN_TLR_CASCADE    43    0.214 0.009990010                12 3.099861e-05
129                                                REACTOME_CELL_JUNCTION_ORGANIZATION    60    0.183 0.017982018                 1 9.884623e-01
130                                                                ST_JNK_MAPK_PATHWAY    36    0.226 0.000999001                 7 1.238361e-02

#########################################################
#	55 pathways detected exclusively by GSCA	#
#########################################################

                                                                     Pathway Genes pvalGSCA  pvalGSNCA p53.related.genes   pval.hyper
1                               NAKAMURA_TUMOR_ZONE_PERIPHERAL_VS_CENTRAL_UP   170    0.034 0.08191808                29 8.681411e-06
2                    TURASHVILI_BREAST_DUCTAL_CARCINOMA_VS_LOBULAR_NORMAL_DN    47    0.044 0.16183816                 8 1.702203e-02
3                              CHARAFE_BREAST_CANCER_BASAL_VS_MESENCHYMAL_DN    36    0.032 0.06593407                 5 1.105661e-01
4                                                    NEWMAN_ERCC6_TARGETS_DN    24    0.025 0.12887113                 2 5.195823e-01
5                    GARGALOVIC_RESPONSE_TO_OXIDIZED_PHOSPHOLIPIDS_YELLOW_UP    19    0.021 0.90709291                 2 3.979184e-01
6                                   BERENJENO_TRANSFORMED_BY_RHOA_FOREVER_UP    18    0.002 0.06993007                 2 3.718339e-01
7                                      BEGUM_TARGETS_OF_PAX3_FOXO1_FUSION_UP    41    0.024 0.05194805                 3 5.689389e-01
8                                                      MARKS_HDAC_TARGETS_UP    19    0.043 0.12087912                 4 4.224991e-02
9                                                  WONG_ENDMETRIUM_CANCER_UP    15    0.003 0.22177822                 1 6.712444e-01
10                                      DACOSTA_UV_RESPONSE_VIA_ERCC3_TTD_UP    45    0.026 0.57942058                 6 9.873625e-02
11                                   CAVARD_LIVER_CANCER_MALIGNANT_VS_BENIGN    21    0.009 0.16083916                 0 1.000000e+00
12                                          SILIGAN_BOUND_BY_EWS_FLT1_FUSION    26    0.037 0.83816184                 1 8.547846e-01
13                                             RUGO_STRESS_RESPONSE_SUBSET_G    31    0.028 0.19180819                 5 6.636806e-02
14                                      WATTEL_AUTONOMOUS_THYROID_ADENOMA_UP    18    0.045 0.47052947                 0 1.000000e+00
15                                            RICKMAN_HEAD_AND_NECK_CANCER_A    55    0.048 0.09590410                 5 3.564040e-01
16                                              ROZANOV_MMP14_TARGETS_SUBSET    25    0.023 0.15384615                 5 2.941035e-02
17                                                   KENNY_CTNNB1_TARGETS_UP    37    0.022 0.17182817                 8 3.913505e-03
18                                             ROSS_AML_WITH_PML_RARA_FUSION    63    0.005 0.11188811                 3 8.376717e-01
19                                                      SHEPARD_BMYB_TARGETS    42    0.044 0.34765235                 8 8.734998e-03
20                                       ABRAHAM_ALPC_VS_MULTIPLE_MYELOMA_DN    18    0.010 0.06693307                 9 1.235020e-06
21                                             KYNG_DNA_DAMAGE_BY_4NQO_OR_UV    31    0.023 0.19880120                 5 6.636806e-02
22                                              YOKOE_CANCER_TESTIS_ANTIGENS    16    0.029 0.70229770                 1 6.947659e-01
23                                                  FIRESTEIN_CTNNB1_PATHWAY    24    0.007 0.27172827                 6 5.734545e-03
24                                                 BEIER_GLIOMA_STEM_CELL_UP    17    0.022 0.92307692                 0 1.000000e+00
25                                 CROONQUIST_NRAS_VS_STROMAL_STIMULATION_UP    34    0.022 0.51548452                 0 1.000000e+00
26                                       BOYAULT_LIVER_CANCER_SUBCLASS_G3_DN    42    0.021 0.54445554                 2 8.124537e-01
27                                            WOO_LIVER_CANCER_RECURRENCE_DN    64    0.028 0.39960040                 2 9.489693e-01
28                                        CAIRO_HEPATOBLASTOMA_POOR_SURVIVAL    16    0.003 0.11988012                 3 1.012991e-01
29                                         DORN_ADENOVIRUS_INFECTION_12HR_DN    24    0.003 0.60039960                 5 2.494814e-02
30                                           SASSON_RESPONSE_TO_FORSKOLIN_DN    66    0.025 0.12587413                 8 9.653637e-02
31                                               ZHAN_MULTIPLE_MYELOMA_LB_UP    17    0.004 0.30769231                 1 7.166072e-01
32                       SATO_SILENCED_BY_METHYLATION_IN_PANCREATIC_CANCER_2    38    0.012 0.17782218                 4 2.863084e-01
33                                            BAELDE_DIABETIC_NEPHROPATHY_DN    35    0.008 0.35364635                 1 9.256444e-01
34                                                                 SU_TESTIS    75    0.046 0.52047952                10 3.970689e-02
35                                                      CUI_TCF21_TARGETS_UP    29    0.045 0.13586414                 1 8.838153e-01
36                                             KEGG_PHENYLALANINE_METABOLISM    17    0.043 0.62637363                 1 7.166072e-01
37                                          KEGG_SELENOAMINO_ACID_METABOLISM    15    0.025 0.14585415                 0 1.000000e+00
38                          KEGG_AMINO_SUGAR_AND_NUCLEOTIDE_SUGAR_METABOLISM    28    0.013 0.09090909                 0 1.000000e+00
39                                              KEGG_SPHINGOLIPID_METABOLISM    24    0.031 0.08791209                 0 1.000000e+00
40                                        KEGG_DRUG_METABOLISM_OTHER_ENZYMES    33    0.008 0.36163836                 1 9.137138e-01
41                                                    KEGG_COLORECTAL_CANCER    58    0.020 0.05294705                20 1.231088e-09
42                                                BIOCARTA_CELLCYCLE_PATHWAY    23    0.032 0.62437562                11 1.380685e-07
43                                                      BIOCARTA_ERK_PATHWAY    28    0.012 0.38661339                 8 5.573921e-04
44                                                      BIOCARTA_NGF_PATHWAY    18    0.046 0.92607393                 7 1.452434e-04
45                                                 BIOCARTA_CDC42RAC_PATHWAY    15    0.009 0.91108891                 1 6.712444e-01
46                                                   BIOCARTA_ACTINY_PATHWAY    19    0.021 0.70229770                 1 7.557196e-01
47                                    REACTOME_GENERIC_TRANSCRIPTION_PATHWAY    22    0.033 0.18481518                 7 6.050323e-04
48                                                  REACTOME_MTOR_SIGNALLING    18    0.014 0.40159840                 4 3.528502e-02
49                                 REACTOME_RNA_POLYMERASE_III_TRANSCRIPTION    24    0.017 0.13686314                 2 5.195823e-01
50                      REACTOME_RNA_POLYMERASE_III_TRANSCRIPTION_INITIATION    19    0.011 0.87312687                 2 3.979184e-01
51 REACTOME_RNA_POLYMERASE_III_TRANSCRIPTION_INITIATION_FROM_TYPE_3_PROMOTER    15    0.005 0.60239760                 1 6.712444e-01
52                                                 REACTOME_SIGNALING_BY_BMP    20    0.049 0.82217782                 4 4.993260e-02
53                                         REACTOME_GAP_JUNCTION_TRAFFICKING    18    0.027 0.09190809                 0 1.000000e+00
54                   SIG_REGULATION_OF_THE_ACTIN_CYTOSKELETON_BY_RHO_GTPASES    31    0.006 0.18981019                 1 8.998725e-01
55                                                  ST_FAS_SIGNALING_PATHWAY    51    0.038 0.05494505                16 2.558656e-07
