# Supplementary material for: Gene Sets Net Correlations Analysis (GSNCA): a multivariate differential coexpression test for gene sets
Source: Bioinformatics. 2013 Nov 30;30(3):360–8. doi: 10.1093/bioinformatics/btt687 (PMC4023302; doi:10.1093/bioinformatics/btt687)
Supplement: Supplementary Data [file supp_btt687_Supplementary_Table_3.txt]

Supplementary Table 3. Pathways of the ALL dataset detected by GSNCA, GSCA and both with their corresponding GSNCA, GSCA and hypergeometric p-values.

#########################################
#	27 pathways detected by both	#
#########################################

                                                 Pathway Genes pvalGSCA   pvalGSNCA BCR.ABL.genes  pval.hyper
1                           FRASOR_TAMOXIFEN_RESPONSE_UP    43    0.023 0.045954046             1 0.837951143
2                           CHANDRAN_METASTASIS_TOP50_UP    15    0.020 0.041958042             2 0.125634898
3                              ROY_WOUND_BLOOD_VESSEL_UP    46    0.028 0.017982018             1 0.857324019
4                                    BILBAN_B_CLL_LPL_DN    31    0.008 0.027972028             3 0.134771287
5                         FARMER_BREAST_CANCER_CLUSTER_1    35    0.001 0.046953047             1 0.772489723
6                   EINAV_INTERFERON_SIGNATURE_IN_CANCER    27    0.015 0.020979021             0 1.000000000
7  LIANG_HEMATOPOIESIS_STEM_CELL_NUMBER_LARGE_VS_TINY_UP    27    0.032 0.019980020             2 0.307752053
8                       MORI_SMALL_PRE_BII_LYMPHOCYTE_DN    47    0.019 0.005994006             3 0.307395449
9                            MORI_MATURE_B_LYMPHOCYTE_DN    45    0.043 0.026973027             1 0.851137670
10                            YAGI_AML_RELAPSE_PROGNOSIS    35    0.032 0.022977023             2 0.427695922
11                               HALMOS_CEBPA_TARGETS_UP    41    0.041 0.020979021             3 0.239408150
12                                    KIM_LRRC3B_TARGETS    26    0.006 0.043956044             0 1.000000000
13       AMUNDSON_POOR_SURVIVAL_AFTER_GAMMA_RADIATION_8G    71    0.040 0.017982018             4 0.337727534
14                         CHUNG_BLISTER_CYTOTOXICITY_UP    75    0.009 0.020979021             2 0.822753762
15              BHATI_G2M_ARREST_BY_2METHOXYESTRADIOL_UP    72    0.034 0.032967033             5 0.176321005
16                              PARK_APL_PATHOGENESIS_DN    37    0.032 0.026973027             1 0.790985850
17    HOFFMANN_SMALL_PRE_BII_TO_IMMATURE_B_LYMPHOCYTE_UP    32    0.040 0.033966034             3 0.144426409
18                                VALK_AML_WITH_FLT3_ITD    31    0.030 0.045954046             1 0.730458992
19                                HAHTOLA_CTCL_CUTANEOUS    22    0.035 0.027972028             2 0.230123644
20                           ZHAN_MULTIPLE_MYELOMA_LB_DN    28    0.034 0.015984016             3 0.107280342
21                                      ZHU_CMV_24_HR_DN    54    0.045 0.006993007             2 0.660350616
22                                        ZHU_CMV_ALL_DN    72    0.031 0.003996004             3 0.577037178
23                       LIANG_SILENCED_BY_METHYLATION_2    31    0.029 0.006993007             0 1.000000000
24                    BROWNE_INTERFERON_RESPONSIVE_GENES    67    0.019 0.002997003             1 0.941558791
25                        KRASNOSELSKAYA_ILF3_TARGETS_UP    29    0.001 0.004995005             0 1.000000000
26                        GENTILE_UV_RESPONSE_CLUSTER_D4    48    0.022 0.038961039             2 0.596097611
27                                   KEGG_BLADDER_CANCER    42    0.042 0.047952048             6 0.007117166

#########################################################
#	59 pathways detected execlusively by GSNCA	#
#########################################################

                                                                     Pathway Genes pvalGSCA   pvalGSNCA BCR.ABL.genes   pval.hyper
1                      GARGALOVIC_RESPONSE_TO_OXIDIZED_PHOSPHOLIPIDS_GREY_DN    40    0.079 0.025974026             3 2.283131e-01
2                                    GRAHAM_CML_QUIESCENT_VS_CML_DIVIDING_UP    22    0.104 0.020979021             1 6.054084e-01
3                                             ZIRN_TRETINOIN_RESPONSE_WT1_UP    15    0.062 0.034965035             1 4.694052e-01
4                                             MAHADEVAN_RESPONSE_TO_MP470_UP    18    0.076 0.039960040             0 1.000000e+00
5                                        APPIERTO_RESPONSE_TO_FENRETINIDE_UP    23    0.323 0.020979021             4 1.362650e-02
6                                SCHLOSSER_MYC_TARGETS_AND_SERUM_RESPONSE_DN    46    0.140 0.041958042             2 5.727520e-01
7                                                     DAUER_STAT3_TARGETS_UP    36    0.349 0.034965035             2 4.419666e-01
8                                             SIMBULAN_UV_RESPONSE_NORMAL_DN    29    0.051 0.015984016             3 1.161829e-01
9                           BERTUCCI_INVASIVE_CARCINOMA_DUCTAL_VS_LOBULAR_UP    18    0.053 0.024975025             5 6.434401e-04
10                                              RADAEVA_RESPONSE_TO_IFNA1_UP    31    0.053 0.018981019             2 3.688315e-01
11                                                            MOOTHA_VOXPHOS    68    0.178 0.049950050             1 9.439938e-01
12                                                      CROMER_METASTASIS_UP    47    0.078 0.028971029             3 3.073954e-01
13                                              NAKAMURA_METASTASIS_MODEL_DN    25    0.100 0.008991009             3 8.232067e-02
14                                                  LU_TUMOR_ANGIOGENESIS_UP    22    0.290 0.002997003             2 2.301236e-01
15                                                CADWELL_ATG16L1_TARGETS_UP    56    0.355 0.043956044             2 6.798692e-01
16                                                        GU_PDEF_TARGETS_DN    24    0.155 0.039960040             0 1.000000e+00
17                                                          MILI_PSEUDOPODIA    29    0.132 0.032967033             2 3.385056e-01
18                                                        VALK_AML_CLUSTER_5    24    0.122 0.019980020             2 2.611779e-01
19                                                       VALK_AML_CLUSTER_11    28    0.065 0.001998002             3 1.072803e-01
20                                                       VALK_AML_WITH_CEBPA    29    0.240 0.028971029             1 7.066248e-01
21                                               ZHAN_MULTIPLE_MYELOMA_LB_UP    17    0.059 0.028971029             1 5.124413e-01
22                                          URS_ADIPOCYTE_DIFFERENTIATION_DN    27    0.126 0.013986014             0 1.000000e+00
23                                   JAZAERI_BREAST_CANCER_BRCA1_VS_BRCA2_DN    34    0.322 0.029970030             5 1.215707e-02
24                                               XU_GH1_AUTOCRINE_TARGETS_DN    84    0.109 0.036963037             8 2.233417e-02
25                                MARIADASON_RESPONSE_TO_CURCUMIN_SULINDAC_5    19    0.340 0.031968032             0 1.000000e+00
26                                                      CUI_TCF21_TARGETS_UP    29    0.147 0.034965035             2 3.385056e-01
27                                                   ABE_VEGFA_TARGETS_30MIN    20    0.584 0.047952048             0 1.000000e+00
28                                              KEGG_CITRATE_CYCLE_TCA_CYCLE    28    0.294 0.032967033             0 1.000000e+00
29                                                       KEGG_RNA_POLYMERASE    17    0.223 0.042957043             1 5.124413e-01
30                                                           KEGG_PROTEASOME    41    0.087 0.044955045             3 2.394082e-01
31                                                      KEGG_PROSTATE_CANCER    82    0.319 0.027972028            24 1.035736e-14
32                                                             KEGG_MELANOMA    58    0.514 0.043956044            10 1.134815e-04
33                                             KEGG_CHRONIC_MYELOID_LEUKEMIA    70    0.219 0.004995005            28 3.585477e-21
34                                                      BIOCARTA_AKT_PATHWAY    22    0.446 0.034965035             7 1.934060e-05
35                                            BIOCARTA_BCELLSURVIVAL_PATHWAY    16    0.459 0.003996004             4 3.517339e-03
36                                                     BIOCARTA_NTHI_PATHWAY    24    0.273 0.004995005             6 3.414865e-04
37                                             BIOCARTA_MITOCHONDRIA_PATHWAY    20    0.188 0.017982018             2 1.993469e-01
38                                                      BIOCARTA_TEL_PATHWAY    18    0.461 0.037962038             9 1.112176e-08
39                                                    BIOCARTA_TNFR2_PATHWAY    18    0.374 0.048951049             1 5.326357e-01
40                                                     BIOCARTA_TOLL_PATHWAY    30    0.463 0.023976024             5 7.122543e-03
41                              REACTOME_AUTODEGRADATION_OF_CDH1_BY_CDH1_APC    51    0.146 0.021978022             4 1.587189e-01
42                                              REACTOME_CD28_CO_STIMULATION    25    0.283 0.030969031            13 2.739231e-12
43               REACTOME_CDC20_PHOSPHO_APC_MEDIATED_DEGRADATION_OF_CYCLIN_A    57    0.195 0.024975025             6 2.944674e-02
44                                           REACTOME_CELL_CYCLE_CHECKPOINTS    91    0.228 0.048951049            11 1.253772e-03
45                              REACTOME_CHAPERONIN_MEDIATED_PROTEIN_FOLDING    28    0.232 0.047952048             0 1.000000e+00
46                                                REACTOME_CITRIC_ACID_CYCLE    18    0.538 0.041958042             0 1.000000e+00
47               REACTOME_CYCLIN_E_ASSOCIATED_EVENTS_DURING_G1_S_TRANSITION_    58    0.173 0.016983017             6 3.174657e-02
48                                       REACTOME_DOUBLE_STRAND_BREAK_REPAIR    20    0.247 0.034965035             7 9.444978e-06
49                                REACTOME_GLYCOGEN_BREAKDOWN_GLYCOGENOLYSIS    15    0.260 0.003996004             0 1.000000e+00
50                                                    REACTOME_HIV_INFECTION   167    0.163 0.044955045            15 3.778812e-03
51                                  REACTOME_HOMOLOGOUS_RECOMBINATION_REPAIR    15    0.201 0.015984016             5 2.498858e-04
52                                 REACTOME_HOST_INTERACTIONS_OF_HIV_FACTORS   106    0.074 0.018981019            12 1.367048e-03
53                                REACTOME_PYRUVATE_METABOLISM_AND_TCA_CYCLE    31    0.574 0.030969031             0 1.000000e+00
54     REACTOME_REGULATION_OF_APC_ACTIVATORS_BETWEEN_G1_S_AND_EARLY_ANAPHASE    64    0.269 0.015984016             7 1.594016e-02
55                       REACTOME_SCF_BETA_TRCP_MEDIATED_DEGRADATION_OF_EMI1    47    0.183 0.037962038             3 3.073954e-01
56                         REACTOME_SCF_SKP2_MEDIATED_DEGRADATION_OF_P27_P21    52    0.238 0.019980020             5 6.249556e-02
57                                            REACTOME_SIGNALING_BY_TGF_BETA    15    0.326 0.029970030             1 4.694052e-01
58                                                 REACTOME_SIGNALING_BY_WNT    58    0.138 0.022977023             5 9.058401e-02
59 REACTOME_ASSOCIATION_OF_TRIC_CCT_WITH_TARGET_PROTEINS_DURING_BIOSYNTHESIS    16    0.334 0.049950050             0 1.000000e+00

#########################################################
#	162 pathways detected execlusively by GSCA	#
#########################################################

                                                                                                    Pathway Genes pvalGSCA  pvalGSNCA BCR.ABL.genes   pval.hyper
1                                                                       NAKAMURA_CANCER_MICROENVIRONMENT_DN    33    0.016 0.12187812             0 1.000000e+00
2                                                                            KORKOLA_EMBRYONAL_CARCINOMA_UP    24    0.006 0.34965035             2 2.611779e-01
3                                                                                       KORKOLA_SEMINOMA_UP    28    0.039 0.30969031             2 3.231730e-01
4                                                                             HOLLMAN_APOPTOSIS_VIA_CD40_DN   186    0.034 0.52447552             9 3.625528e-01
5                                                   TURASHVILI_BREAST_DUCTAL_CARCINOMA_VS_LOBULAR_NORMAL_DN    47    0.029 0.61038961             4 1.281946e-01
6                                                                      DIAZ_CHRONIC_MEYLOGENOUS_LEUKEMIA_DN    93    0.004 0.23076923             5 3.398693e-01
7                                                                     CASORELLI_APL_SECONDARY_VS_DE_NOVO_UP    27    0.033 0.39460539             0 1.000000e+00
8                                                   GARGALOVIC_RESPONSE_TO_OXIDIZED_PHOSPHOLIPIDS_YELLOW_UP    19    0.028 0.20379620             1 5.519959e-01
9                                                                TAKEDA_TARGETS_OF_NUP98_HOXA9_FUSION_3D_UP   120    0.020 0.15184815             4 7.372368e-01
10                                                               TAKEDA_TARGETS_OF_NUP98_HOXA9_FUSION_8D_UP   103    0.008 0.41058941             4 6.214040e-01
11                                                              TAKEDA_TARGETS_OF_NUP98_HOXA9_FUSION_10D_UP   121    0.002 0.54645355             2 9.633201e-01
12                                                              TAKEDA_TARGETS_OF_NUP98_HOXA9_FUSION_16D_UP   114    0.017 0.41058941             2 9.529431e-01
13                                                              BOGNI_TREATMENT_RELATED_MYELOID_LEUKEMIA_DN    28    0.002 0.38261738             2 3.231730e-01
14                                                                            HOEBEKE_LYMPHOID_STEM_CELL_DN    69    0.021 0.22977023             3 5.479183e-01
15                                                                                   AKL_HTLV1_INFECTION_UP    23    0.008 0.11488511             3 6.728187e-02
16                                                                      RHEIN_ALL_GLUCOCORTICOID_THERAPY_UP    65    0.034 0.54545455             1 9.363675e-01
17                                                                             MULLIGHAN_MLL_SIGNATURE_1_DN   184    0.047 0.10489510            13 4.129153e-02
18                                                                             MULLIGHAN_MLL_SIGNATURE_2_DN   221    0.038 0.06093906            14 7.382981e-02
19                                                                         TIEN_INTESTINE_PROBIOTICS_6HR_DN   121    0.016 0.10489510             7 2.338049e-01
20                                                                                 ELVIDGE_HIF1A_TARGETS_UP    47    0.046 0.12587413             2 5.845456e-01
21                                                                       ELVIDGE_HIF1A_AND_HIF2A_TARGETS_UP    29    0.008 0.58641359             1 7.066248e-01
22                                                                      JAATINEN_HEMATOPOIETIC_STEM_CELL_DN   168    0.035 0.22477522             9 2.593083e-01
23                                                                           RODRIGUES_THYROID_CARCINOMA_DN    53    0.033 0.11188811             4 1.748972e-01
24                                                                        HAHTOLA_MYCOSIS_FUNGOIDES_SKIN_UP   131    0.021 0.07592408             4 7.966591e-01
25                                                                    GAUSSMANN_MLL_AF4_FUSION_TARGETS_G_DN    20    0.027 0.11888112             0 1.000000e+00
26                                                                OUELLET_OVARIAN_CANCER_INVASIVE_VS_LMP_UP   112    0.032 0.24575425             6 3.174768e-01
27                                                                   MISSIAGLIA_REGULATED_BY_METHYLATION_UP    91    0.048 0.67932068             0 1.000000e+00
28                                                                     DUNNE_TARGETS_OF_AML1_MTG8_FUSION_UP    37    0.026 0.32667333             2 4.560392e-01
29                                                                                     TOMIDA_METASTASIS_UP    17    0.038 0.11188811             0 1.000000e+00
30                                                                                       HU_ANGIOGENESIS_DN    30    0.009 0.09590410             0 1.000000e+00
31                                                                      APPIERTO_RESPONSE_TO_FENRETINIDE_DN    32    0.037 0.31468531             1 7.416418e-01
32                                                                       LINDGREN_BLADDER_CANCER_CLUSTER_2B   295    0.035 0.28271728            14 3.355864e-01
33                                                                   EBAUER_TARGETS_OF_PAX3_FOXO1_FUSION_DN    36    0.045 0.27572428             0 1.000000e+00
34                                                                                     MATTIOLI_MGUS_VS_PCL    88    0.028 0.06993007             5 2.988282e-01
35                                                      MATTIOLI_MULTIPLE_MYELOMA_WITH_14Q32_TRANSLOCATIONS    28    0.020 0.07992008             2 3.231730e-01
36                                                                           FARMER_BREAST_CANCER_CLUSTER_7    16    0.044 0.82317682             0 1.000000e+00
37                                                                               LI_CISPLATIN_RESISTANCE_DN    23    0.016 0.05294705             0 1.000000e+00
38                                                                    XU_HGF_SIGNALING_NOT_VIA_AKT1_48HR_UP    33    0.028 0.42757243             1 7.523619e-01
39                                                                                   DAUER_STAT3_TARGETS_DN    26    0.043 0.25074925             0 1.000000e+00
40                                                                         WANG_METHYLATED_IN_BREAST_CANCER    31    0.009 0.80619381             4 3.743482e-02
41                                                                           DIRMEIER_LMP1_RESPONSE_LATE_DN    25    0.019 0.41158841             4 1.824790e-02
42                                                                    RUGO_ENVIRONMENTAL_STRESS_RESPONSE_UP    27    0.023 0.44755245             3 9.865924e-02
43                                                                                WOOD_EBV_EBNA1_TARGETS_DN    41    0.003 0.50249750             1 8.236002e-01
44                                                                          GRUETZMANN_PANCREATIC_CANCER_UP   334    0.029 0.21278721            33 2.579492e-06
45                                                                     WATTEL_AUTONOMOUS_THYROID_ADENOMA_DN    17    0.032 0.17282717             1 5.124413e-01
46                                                                          OHM_METHYLATED_IN_ADULT_CANCERS    21    0.002 0.05194805             1 5.883500e-01
47                                                                                         ALCALA_APOPTOSIS    70    0.028 0.09090909             8 7.936035e-03
48                                                                             LIU_NASOPHARYNGEAL_CARCINOMA    49    0.012 0.07092907             2 6.074077e-01
49                                                                             LIAO_HAVE_SOX4_BINDING_SITES    23    0.020 0.17182817             0 1.000000e+00
50                                                                       CAFFAREL_RESPONSE_TO_THC_24HR_5_UP    21    0.046 0.38561439             3 5.364843e-02
51                                                         BERTUCCI_INVASIVE_CARCINOMA_DUCTAL_VS_LOBULAR_DN    36    0.003 0.77822178             1 7.819332e-01
52                                                                                    FRIDMAN_SENESCENCE_UP    75    0.017 0.10389610             4 3.757098e-01
53                                                                    SAKAI_TUMOR_INFILTRATING_MONOCYTES_DN    68    0.037 0.12987013             6 6.122659e-02
54                                                                         MORI_LARGE_PRE_BII_LYMPHOCYTE_DN    41    0.042 0.22977023             3 2.394082e-01
55                                                                              MORI_MATURE_B_LYMPHOCYTE_UP    52    0.024 0.20379620             5 6.249556e-02
56                                                                                  COLLIS_PRKDC_SUBSTRATES    16    0.018 0.29870130             5 3.512379e-04
57                                                               DING_LUNG_CANCER_EXPRESSION_BY_COPY_NUMBER    61    0.048 0.05994006             5 1.067048e-01
58                                                                          ROSS_ACUTE_MYELOID_LEUKEMIA_CBF    59    0.010 0.26773227             6 3.416041e-02
59                                                                                    SWEET_KRAS_TARGETS_DN    26    0.040 0.76123876             3 9.033449e-02
60                                                                          ROSS_AML_WITH_CBFB_MYH11_FUSION    44    0.024 0.06793207             2 5.484431e-01
61                                                                              GNATENKO_PLATELET_SIGNATURE    31    0.005 0.43256743             4 3.743482e-02
62                                                                                DER_IFN_ALPHA_RESPONSE_UP    56    0.014 0.38161838             4 2.001509e-01
63                                                                       KLEIN_PRIMARY_EFFUSION_LYMPHOMA_DN    57    0.003 0.26673327             2 6.892810e-01
64                                                                     TARTE_PLASMA_CELL_VS_B_LYMPHOCYTE_DN    37    0.031 0.05294705             4 6.493233e-02
65                                                      FLECHNER_BIOPSY_KIDNEY_TRANSPLANT_REJECTED_VS_OK_UP    86    0.011 0.24075924             9 8.843702e-03
66                                                                              WIELAND_UP_BY_HBV_INFECTION    79    0.010 0.13086913             2 8.443665e-01
67                                                                                 DER_IFN_BETA_RESPONSE_UP    81    0.040 0.50549451             6 1.176548e-01
68                                                                          FRASOR_RESPONSE_TO_ESTRADIOL_DN    62    0.044 0.40159840             4 2.534926e-01
69                                                                           TENEDINI_MEGAKARYOCYTE_MARKERS    50    0.029 0.69830170            10 2.999188e-05
70                                                                                ROSS_AML_WITH_MLL_FUSIONS    60    0.025 0.13786214             2 7.161574e-01
71                                                                              CHEOK_RESPONSE_TO_HD_MTX_UP    21    0.005 0.37662338             2 2.146836e-01
72                                                                                 WONG_IFNA2_RESISTANCE_DN    15    0.037 0.17282717             0 1.000000e+00
73                                                                            ROSS_AML_WITH_AML1_ETO_FUSION    53    0.020 0.08791209             6 2.135037e-02
74                                                                      HASLINGER_B_CLL_WITH_11Q23_DELETION    19    0.017 0.30469530             1 5.519959e-01
75                                                                       HESS_TARGETS_OF_HOXA9_AND_MEIS1_DN    66    0.023 0.13186813             4 2.905325e-01
76                                                                    FERRANDO_T_ALL_WITH_MLL_ENL_FUSION_DN    74    0.043 0.51748252             5 1.905100e-01
77                                                                           HADDAD_B_LYMPHOCYTE_PROGENITOR   214    0.005 0.12787213            17 7.359838e-03
78                                                                         VERHAAK_AML_WITH_NPM1_MUTATED_UP   144    0.026 0.06193806             8 2.451154e-01
79                                                                    FAELT_B_CLL_WITH_VH_REARRANGEMENTS_DN    46    0.008 0.13486513             5 4.015907e-02
80                                                             CHIARETTI_ACUTE_LYMPHOBLASTIC_LEUKEMIA_ZAP70    65    0.005 0.22377622             6 5.111604e-02
81                                                                     BENNETT_SYSTEMIC_LUPUS_ERYTHEMATOSUS    23    0.013 0.05694306             1 6.217619e-01
82                                                                 HADDAD_T_LYMPHOCYTE_AND_NK_PROGENITOR_DN    56    0.014 0.25974026             1 9.066986e-01
83                                                                                  RADMACHER_AML_PROGNOSIS    66    0.049 0.22977023             1 9.390182e-01
84                                                                         VERHAAK_AML_WITH_NPM1_MUTATED_DN   206    0.001 0.20379620            11 2.326760e-01
85                                                                               MUNSHI_MULTIPLE_MYELOMA_UP    54    0.043 0.12687313             5 7.122727e-02
86                                                                               FAELT_B_CLL_WITH_VH3_21_DN    48    0.005 0.10989011             3 3.188498e-01
87                                                                               GEISS_RESPONSE_TO_DSRNA_UP    30    0.029 0.08491508             2 3.537308e-01
88                                                           CLASPER_LYMPHATIC_VESSELS_DURING_METASTASIS_UP    15    0.007 0.30669331             1 4.694052e-01
89                                                                    KYNG_ENVIRONMENTAL_STRESS_RESPONSE_UP    28    0.016 0.27472527             3 1.072803e-01
90                                                                            COATES_MACROPHAGE_M1_VS_M2_DN    44    0.036 0.57742258             2 5.484431e-01
91                                                                          WALLACE_PROSTATE_CANCER_RACE_UP   242    0.018 0.21778222            13 2.018620e-01
92                                                                          OUILLETTE_CLL_13Q14_DELETION_DN    32    0.046 0.25174825             1 7.416418e-01
93                                                                                    FUJII_YBX1_TARGETS_UP    22    0.035 0.68631369             0 1.000000e+00
94                                                                                   HUANG_FOXA2_TARGETS_UP    36    0.049 0.25974026             1 7.819332e-01
95                                                                                    SAGIV_CD24_TARGETS_DN    34    0.010 0.37962038             3 1.643813e-01
96                                                                                    MOSERLE_IFNA_RESPONSE    20    0.007 0.13786214             0 1.000000e+00
97                                                                             BASSO_HAIRY_CELL_LEUKEMIA_DN    80    0.011 0.24575425             0 1.000000e+00
98                                                                              BERNARD_PPAPDC1B_TARGETS_UP    17    0.048 0.74925075             0 1.000000e+00
99                                                                              BERNARD_PPAPDC1B_TARGETS_DN    33    0.020 0.26673327             1 7.523619e-01
100                                                        BREDEMEYER_RAG_SIGNALING_VIA_ATM_NOT_VIA_NFKB_DN    20    0.049 0.34865135             1 5.705564e-01
101                                                                           HUANG_DASATINIB_RESISTANCE_UP    58    0.044 0.40859141             7 9.514862e-03
102                                                       TAYLOR_METHYLATED_IN_ACUTE_LYMPHOBLASTIC_LEUKEMIA    38    0.033 0.34765235             3 2.064431e-01
103                                                                                    ALONSO_METASTASIS_UP   128    0.028 0.13886114             8 1.596874e-01
104                                                                      TSAI_RESPONSE_TO_RADIATION_THERAPY    29    0.017 0.17082917             0 1.000000e+00
105                                                                      DAVIES_MULTIPLE_MYELOMA_VS_MGUS_DN    21    0.001 0.38361638             2 2.146836e-01
106                                                                      FERRARI_RESPONSE_TO_FENRETINIDE_UP    16    0.032 0.46453546             0 1.000000e+00
107                                                                        TOOKER_GEMCITABINE_RESISTANCE_UP    64    0.011 0.12887113             2 7.489339e-01
108                                                                        TOOKER_RESPONSE_TO_BEXAROTENE_DN    64    0.008 0.12287712             2 7.489339e-01
109                                                                  ICHIBA_GRAFT_VERSUS_HOST_DISEASE_D7_UP    86    0.023 0.11388611             3 6.965321e-01
110                                                                   LINDSTEDT_DENDRITIC_CELL_MATURATION_D    57    0.006 0.07692308             5 8.551182e-02
111                                                                                NUTT_GBM_VS_AO_GLIOMA_DN    42    0.036 0.89010989             1 8.309274e-01
112                                                                               ZHANG_INTERFERON_RESPONSE    19    0.005 0.21578422             0 1.000000e+00
113                                                                   RUTELLA_RESPONSE_TO_CSF2RB_AND_IL4_DN   259    0.047 0.50549451            14 1.847551e-01
114                                                                              RUTELLA_RESPONSE_TO_HGF_DN   187    0.022 0.38261738            10 2.454335e-01
115                                                                         VANTVEER_BREAST_CANCER_BRCA1_DN    22    0.048 0.30869131             3 6.028334e-02
116                                                                 HOFMANN_MYELODYSPLASTIC_SYNDROM_RISK_DN    21    0.032 0.49750250             2 2.146836e-01
117                                                                              LEE_RECENT_THYMIC_EMIGRANT    87    0.023 0.19980020             2 8.805734e-01
118                                                  SHAFFER_IRF4_TARGETS_IN_MYELOMA_VS_MATURE_B_LYMPHOCYTE    86    0.020 0.14685315             4 4.782438e-01
119                                                        SHAFFER_IRF4_TARGETS_IN_ACTIVATED_DENDRITIC_CELL    50    0.019 0.25074925             1 8.796094e-01
120                                                                                FERRANDO_HOX11_NEIGHBORS    15    0.008 0.05794206             1 4.694052e-01
121                                                                           CROONQUIST_IL6_DEPRIVATION_UP    16    0.006 0.36863137             0 1.000000e+00
122                                                                      ZHAN_LATE_DIFFERENTIATION_GENES_UP    23    0.006 0.31268731             1 6.217619e-01
123                                                                   ZHAN_V1_LATE_DIFFERENTIATION_GENES_UP    30    0.012 0.93306693             3 1.253516e-01
124                                                                                      VALK_AML_CLUSTER_2    25    0.037 0.65834166             1 6.524690e-01
125                                                                                      VALK_AML_CLUSTER_4    19    0.041 0.71928072             1 5.519959e-01
126                                                                                      VALK_AML_CLUSTER_9    29    0.019 0.08591409             0 1.000000e+00
127                                                                                     VALK_AML_CLUSTER_10    30    0.013 0.92807193             2 3.537308e-01
128                                                                                     VALK_AML_CLUSTER_13    24    0.005 0.89210789             2 2.611779e-01
129                                                                                      VALK_AML_WITH_EVI1    22    0.025 0.86213786             1 6.054084e-01
130                                                                            JISON_SICKLE_CELL_DISEASE_UP   175    0.020 0.30469530             8 4.371002e-01
131                                                             CHIANG_LIVER_CANCER_SUBCLASS_UNANNOTATED_DN   111    0.035 0.13286713             6 3.101507e-01
132                                                                 HOSHIDA_LIVER_CANCER_LATE_RECURRENCE_UP    53    0.038 0.31568432             2 6.502394e-01
133                                                                        HOSHIDA_LIVER_CANCER_SUBCLASS_S1   228    0.027 0.31768232            11 3.427791e-01
134                                                               GUTIERREZ_CHRONIC_LYMPHOCYTIC_LEUKEMIA_DN    45    0.002 0.20879121             2 5.607174e-01
135                                                                           GUTIERREZ_MULTIPLE_MYELOMA_DN    29    0.033 0.65334665             2 3.385056e-01
136                                                                     NAKAYAMA_SOFT_TISSUE_TUMORS_PCA1_UP    58    0.047 0.16583417             0 1.000000e+00
137                                                        YAO_TEMPORAL_RESPONSE_TO_PROGESTERONE_CLUSTER_13   103    0.027 0.10489510             2 9.308031e-01
138                                                                         SASSON_RESPONSE_TO_FORSKOLIN_UP    68    0.046 0.18781219             6 6.122659e-02
139                                                                    RAGHAVACHARI_PLATELET_SPECIFIC_GENES    63    0.011 0.35364635             4 2.626662e-01
140                                                                                 RODWELL_AGING_KIDNEY_DN    84    0.027 0.70729271             2 8.680132e-01
141                                                                      KAYO_CALORIE_RESTRICTION_MUSCLE_DN    66    0.022 0.51048951             0 1.000000e+00
142                                                                        LIANG_SILENCED_BY_METHYLATION_UP    18    0.039 0.89010989             0 1.000000e+00
143                                                                             KAAB_FAILED_HEART_ATRIUM_DN   138    0.030 0.26073926            11 2.749026e-02
144                                                           IVANOVA_HEMATOPOIESIS_INTERMEDIATE_PROGENITOR    24    0.004 0.46153846             1 6.374395e-01
145                                                                       IVANOVA_HEMATOPOIESIS_MATURE_CELL    78    0.008 0.49150849             5 2.200272e-01
146                                                                              DASU_IL6_SIGNALING_SCAR_DN    16    0.009 0.33566434             0 1.000000e+00
147                                                                            MMS_MOUSE_LYMPH_HIGH_4HRS_UP    29    0.011 0.17282717             0 1.000000e+00
148                                                              BACOLOD_RESISTANCE_TO_ALKYLATING_AGENTS_UP    18    0.034 0.19680320             0 1.000000e+00
149                                                                          GENTILE_UV_RESPONSE_CLUSTER_D7    31    0.049 0.51448551             2 3.688315e-01
150                                                                                    ZUCCHI_METASTASIS_UP    18    0.002 0.34065934             1 5.326357e-01
151                                                                      ZHANG_TARGETS_OF_EWSR1_FLI1_FUSION    85    0.019 0.40959041             6 1.389347e-01
152                                                              KEGG_PATHOGENIC_ESCHERICHIA_COLI_INFECTION    40    0.009 0.17982018            10 3.579926e-06
153                                                                                    BIOCARTA_ECM_PATHWAY    24    0.003 0.57142857             9 2.397863e-07
154                                                                                 BIOCARTA_MYOSIN_PATHWAY    29    0.039 0.21978022             6 1.011898e-03
155                                                                              BIOCARTA_LONGEVITY_PATHWAY    15    0.004 0.35164835             5 2.498858e-04
156                                                 REACTOME_CELL_SURFACE_INTERACTIONS_AT_THE_VASCULAR_WALL    81    0.022 0.28771229            17 2.332958e-08
157                                                                  REACTOME_CYTOSOLIC_TRNA_AMINOACYLATION    20    0.035 0.29470529             0 1.000000e+00
158 REACTOME_NEF_MEDIATES_DOWN_MODULATION_OF_CELL_SURFACE_RECEPTORS_BY_RECRUITING_THEM_TO_CLATHRIN_ADAPTERS    16    0.045 0.39860140             3 2.627272e-02
159                                   REACTOME_THE_ROLE_OF_NEF_IN_HIV1_REPLICATION_AND_DISEASE_PATHOGENESIS    23    0.029 0.59640360             7 2.682340e-05
160                                                                                 REACTOME_TIE2_SIGNALING    17    0.028 0.08791209             8 1.380163e-07
161                                                                   REACTOME_TOLL_LIKE_RECEPTOR_4_CASCADE    17    0.043 0.17182817             1 5.124413e-01
162                                                 SIG_REGULATION_OF_THE_ACTIN_CYTOSKELETON_BY_RHO_GTPASES    31    0.028 0.08691309             8 2.691469e-05
